# Supplementary material for: Association between Copy Number Variation and Response to Social Skills Training in Autism Spectrum Disorder
Source: Sci Rep. 2019 Jul 8;9:9810. doi: 10.1038/s41598-019-46396-1 (PMC6614458; doi:10.1038/s41598-019-46396-1)
Supplement: Supplementary file 2 — Dataset 1 [file 41598_2019_46396_MOESM2_ESM.xlsx]

## Sheet: rare_genic
Table S3. List of rare genic CNVs found in the study excluding chromosomal aneuploidies
chr	start	end	size	CNV	Refseq Gene annotation
chr1	153442101	153816733	374633	Gain	CHTOP,GATAD2B,ILF2,INTS3,NPR1,S100A1,S100A13,S100A14,S100A16,S100A2,S100A3,S100A4,S100A5,S100A6,SLC27A3,SNAPIN
chr1	202137869	202738673	600805	Loss	KDM5B,LGR6,PPP1R12B,SYT2,UBE2T
chr1	155430630	155815053	384424	Gain	ASH1L,DAP3,GON4L,MSTO1,YY1AP1
chr10	68735255	68944640	209386	Gain	CTNNA3,LRRTM3
chr10	35134178	35622837	488660	Gain	CREM,CUL2
chr10	121059645	121266722	207078	Gain	GRK5,RGS10
chr10	113838159	114142060	303902	Gain	ACSL5,GPAM,TECTB
chr10	81297993	81459671	161679	Loss	SFTPA1,SFTPA2
chr10	81459881	81976925	517045	Gain	ANXA11,NUTM2B,PLAC9,SFTPD,TMEM254
chr11	86136315	86380905	244591	Loss	ME3
chr11	26992679	27247518	254840	Loss	BBOX1,FIBIN
chr11	63347722	63379913	32192	Loss	PLA2G16
chr12	3256759	3381187	124429	Gain	TSPAN9
chr13	67584384	68064271	479888	Gain	PCDH9
chr14	20972396	21040789	68394	Loss	RNASE10,RNASE9
chr14	21560592	21908816	348225	Gain	CHD8,HNRNPC,OR5AU1,RPGRIP1,SUPT16H,TMEM253,ZNF219
chr15	84126468	84325350	198883	Gain	ADAMTSL3,SH3GL3
chr15	23664993	28545601	4880609	Gain	ATP10A,GABRA5,GABRB3,GABRG3,GOLGA6L2,HERC2,MAGEL2,MKRN3,NDN,NPAP1,OCA2,SNRPN,SNURF,UBE3A
chr15	28118372	28304810	186439	Loss	OCA2
chr16	84669386	85276861	607476	Gain	CRISPLD2,FAM92B,KIAA0513,KLHL36,USP10,ZDHHC7
chr16	14897625	16494783	1597158	Loss	NOMO1,NPIPA1,NTAN1,PDXDC1,RRN3, ABCC1,ABCC6,C16orf45,FOPNL,KIAA0430,MPV17L,MYH11,NDE1,NOMO3,NPIPA5,NPIPA7,NPIPA8
chr16	14929144	16309165	1380021	Gain	ABCC1,ABCC6,C16orf45,FOPNL,KIAA0430,MYH11,NDE1, NOMO1,NPIPA1,NTAN1,PDXDC1,RRN3
chr17	45321811	45545179	223369	Loss	EFCAB13,ITGB3
chr18	46181873	46301254	119382	Loss	CTIF
chr18	7741362	8142163	400802	Loss	PTPRM
chr2	197361533	197541555	180023	Gain	CCDC150
chr2	224600825	224783010	182186	Loss	AP1S3,WDFY1
chr2	6419538	7736791	1317254	Gain	CMPK2,RNF144A,RSAD2
chr20	62563774	62915555	351782	Loss	LKAAEAR1,MYT1,NPBWR2,OPRL1,PCMTD2,PRPF6,RGS19,SAMD10,SOX18,TCEA2,UCKL1,ZNF512B
chr21	16945920	17154001	208082	Gain	USP25
chr21	44350532	44463949	113418	Gain	PKNOX1
chr22	18935463	19149300	213838	Gain	DGCR14,DGCR2,GSC2,TSSK2
chr3	172735392	172807026	71635	Gain	SPATA16
chr3	170595834	170651274	55441	Loss	EIF5A2
chr3	20006700	20113830	107131	Gain	KAT2B,PP2D1,RAB5A
chr3	96227950	96547856	319907	Gain	EPHA6
chr3	98544246	98615729	71484	Gain	DCBLD2
chr3	46426221	46895089	468869	Loss	ALS2CL,CCRL2,LOC100132146,LRRC2,LTF,PRSS42,PRSS45,PRSS46,PRSS50,RTP3,TDGF1,TMIE
chr3	101510760	101604116	93357	Gain	NFKBIZ,NXPE3
chr3	36948416	37016154	67739	Loss	TRANK1
chr4	98476534	98586836	110303	Loss	STPG2
chr5	82603879	82667219	63341	Loss	XRCC4
chr5	100265702	102130060	1864359	Loss	SLCO4C1,SLCO6A1
chr5	75823964	75914307	90344	Loss	F2RL2,IQGAP2
chr5	150789051	150942839	153789	Gain	FAT2,SLC36A1
chr6	46856262	47217282	361021	Loss	ADGRF1,ADGRF5,TNFRSF21
chr6	131115974	131364767	248794	Loss	EPB41L2,SMLR1
chr7	72664461	74069858	1405398	Gain	ABHD11,BAZ1B,BCL7B,CLDN3,CLDN4,CLIP2,DNAJC30,EIF4H,ELN,FKBP6,FZD9,GTF2IRD1,LAT2,LIMK1,MLXIPL,NSUN5,RFC2,STX1A,TBL2,TRIM50,VPS37D,WBSCR22,WBSCR27,WBSCR28
chr7	2228884	2433729	204846	Loss	EIF3B,FTSJ2,MAD1L1,NUDT1,SNX8
chr7	120053452	120441291	387840	Gain	KCND2,TSPAN12
chr7	32525530	32669678	144149	Loss	AVL9,LSM5
chr7	92692144	92789175	97032	Gain	SAMD9,SAMD9L
chr7	47736613	47945834	209222	Gain	C7orf69,PKD1L1
chr7	98497624	98836965	339342	Gain	KPNA7,SMURF1,TRRAP
chr7	139153381	139195949	42569	Loss	KLRG2
chr8	114363706	114406929	43224	Loss	CSMD3
chr8	124434608	124485109	50502	Loss	WDYHV1
chr8	57867842	57981401	113560	Loss	IMPAD1
chr8	48246159	48318279	72121	Loss	SPIDR
chr9	4128010	4547735	419726	Gain	GLIS3,SLC1A1
chr9	203861	10401908	10198048	Loss	AK3,C9orf66,CD274,CDC37L1,DMRT1,DMRT2,DMRT3,DOCK8,ERMP1,GLDC,GLIS3,IL33,INSL4,INSL6,JAK2,KANK1,KCNV2,KDM4C,KIAA2026,MLANA,PDCD1LG2,PLGRKT,PLPP6,PTPRD,PUM3,RANBP6,RCL1,RFX3,RIC1,RLN1,RLN2,SLC1A1,SMARCA2,SPATA6L,TMEM261,TPD52L3,UHRF2,VLDLR
chr9	25905191	27622244	1717054	Gain	C9orf72,CAAP1,EQTN,IFNK,IFT74,LOC100506422,LRRC19,MOB3B,PLAA,TEK
chr9	108165912	108452831	286920	Gain	FKTN,FSD1L,TAL2
chr9	88278732	88364469	85738	Gain	AGTPBP1
chr9	73727267	73953159	225893	Gain	TRPM3
chr9	88277715	88364469	86755	Gain	AGTPBP1
chrX	1751367	2057937	306571	Gain	ASMT
chrX	2454505	2805662	351158	Gain	CD99,GYG2,XG
chrX	1308773	1460168	151396	Gain	CRLF2,CSF2RA
chrX	123146209	123288827	142619	Gain	STAG2
chrX	44221230	44741826	520597	Gain	DUSP21,FUNDC1,KDM6A
chrX	861219	1378075	516857	Gain	CRLF2
chrX	136495210	152123073	15627864	Gain	AFF2,ATP11C,CD99L2,CDR1,CETN2,CNGA2,CSAG1,CSAG3,CXorf40A,CXorf40B,CXorf51A,CXorf51B,CXorf66,F9,FATE1,FGF13,FMR1,FMR1NB,GABRA3,GABRE,GABRQ,GPR50,HMGB3,HSFX1,HSFX2,IDS,LDOC1,LOC389895,MAGEA10,MAGEA10-MAGEA5,MAGEA11,MAGEA12,MAGEA2,MAGEA2B,MAGEA3,MAGEA4,MAGEA5,MAGEA6,MAGEA8,MAGEA9,MAGEA9B,MAGEC1,MAGEC2,MAGEC3,MAMLD1,MCF2,MTM1,MTMR1,NSDHL,PASD1,PRRG3,SLITRK2,SLITRK4,SOX3,SPANXA1,SPANXA2,SPANXB1,SPANXC…
chrX	168546	201722	33177	Loss	PLCXD1
chrX	1460661	1832749	372089	Gain	AKAP17A,ASMT,ASMTL,IL3RA,P2RY8,SLC25A6
chrX	1039254	1385231	345978	Gain	CRLF2
chrX	72779355	72999643	220289	Gain	CHIC1
chrX	304464	551991	247528	Gain	PPP2R3B
chrX	1356040	1452793	96754	Gain	CSF2RA
chrX	56295244	56457794	162551	Gain	KLF8
chrY	16087754	16161757	74004	Loss	VCY,VCY1B
chrY	9172030	9386262	214233	Loss	TSPY1,TSPY10,TSPY3,TSPY4,TSPY8
